# Supplementary material for: Single-cell analyses define a continuum of cell state and composition changes in the malignant transformation of polyps to colorectal cancer
Source: Nat Genet. 2022 Jun 20;54(7):985–95. doi: 10.1038/s41588-022-01088-x (PMC9279149; doi:10.1038/s41588-022-01088-x)
Supplement: Supplementary file 3 — Supplementary Table 1. Donor metadata including age, sex and race/ethnicity. Supplementary Table 2. Sample-specific metadata including donor, location, storage method and pathology. Supplementary Table 3. HTAN Biospecimen IDs for HTAN data used in this study. Supplementary Table 4. HuBMAP Sample IDs for HuBMAP scATAC data used in this study. Supplementary Table 5. HuBMAP Sample IDs for HuBMAP snRNA-seq data used in this study. [file 41588_2022_1088_MOESM3_ESM.xlsx]

## Sheet: TableS1
Donor Study ID	Disease Status	Current Age	Sex	Race/Ethnicity	Cancer Status
A001	FAP	47	M	Hispanic/Latino	Adenocarcinoma
A002	FAP	22	F	White	N/A
A008	FAP	20	F	Hispanic/Latino	N/A
A010	FAP	31	M	White/Asian	N/A
A014	FAP	22	F	White	N/A
A015	FAP	35	F	Hispanic/Latino	Adenocarcinoma
A018	FAP	53	M	Hispanic/Latino	N/A
A022	Healthy	58	M	Asian	N/A
F	FAP	53	M	Hispanic/Latino	N/A
B001	Healthy	67	F	White	N/A
B004	Healthy	78	M	Black	N/A
CRC1_8810	Sporadic CRC	61	M	White	Adenocarcinoma
CRC2_15564	Sporadic CRC	66	F	White	Adenocarcinoma, medullary type
CRC3_11773	Sporadic CRC	55	M	Other	Adenocarcinoma
CRC4_8456	Sporadic CRC	44	M	White	Adenocarcinoma

## Sheet: TableS2
	Donor Info		Sample Info		Processing		Microscopic Pathology									Microscopic Pathology Replicate
Sample	Donor	FAP	GrossPathology	Location	Storage	Dissociation	PolypType	Dysplasia	HGD	LGD	Percent_HGD	Percent_LGD	Percent_sample_wo_neoplasia_overall	Percent_sample_w_cancer_overall	Percent_sample_w_any_degree_dysplasia_overall	Pathologist0_PolypType	Pathologist0_HGD	Pathologist0_LGD	Pathologist0_Percent_of_neoplastic_cell_nuclei_as_a_total_of_all_cell_nuclei_in_tumor_ONLY_area	Pathologist0_Percent_nondysplastic_stroma	Pathologist0_Percent_Entire_Tissue_Dysplastic
A001-C-002	A001	Y	Polyp	Descending	FF	Dounce	TA	y	n	y	0	100	0	0	100	Normal					0
A001-C-007	A001	Y	Adenocarcinoma	Descending	OCT	Dounce	Adenocarcinoma	y	n	y	0	100	25	70	5	Adenocarcinoma			65	35	50
A001-C-014	A001	Y	Polyp	Descending	FF	Dounce	TA	y	n	y	0	100	67	0	33	Normal					0
A001-C-023	A001	Y	Unaffected	Descending	FF	Dounce	Normal	n	n	n	0	0	100	0	0	Normal					0
A001-C-104	A001	Y	Polyp	Transverse	FF	Dounce	?tsa vs hp	y	n	y	0	100	30	0	70	Normal					0
A001-C-108	A001	Y	Polyp	Transverse	FF	Dounce	?tsa vs hp	y	n	y	0	100	50	0	50	Normal					0
A001-C-119	A001	Y	Polyp	Transverse	FF	Dounce	TA	y	n	y	0	100	60	0	40	TA	n	y	15	60	10
A001-C-123	A001	Y	Unaffected	Transverse	FF	Dounce	Normal	n	n	n	0	0	100	0	0	Normal					0
A001-C-124	A001	Y	Unaffected	Transverse	FF	Dounce	Normal	n	n	n	0	0	100	0	0	TA	n	y	5	60	3
A001-C-202	A001	Y	Polyp	Ascending	FF	Dounce	Normal	n	n	n	0	0	100	0	0	TA	n	y	5	55	3
A001-C-203	A001	Y	Polyp	Ascending	FF	Dounce	TA	y	n	y	0	100	85	0	15	TA	n	y	20	50	12.5
A001-C-207	A001	Y	Polyp	Ascending	FF	Dounce	TA	y	n	y	0	100	30	0	70	TA	n	y	10	50	5
A001-C-218	A001	Y	Polyp	Ascending	FF	Dounce	TA	y	n	y	0	100	40	0	60	Normal					0
A001-C-223	A001	Y	Unaffected	Ascending	FF	Dounce	Normal	n	n	n	0	0	100	0	0	Normal					0
A002-C-010	A002	Y	Polyp	Descending	FF	Dounce/S2	TA	y	n	y	0	100	0	0	100	TA	n	y	20	50	15
A002-C-016	A002	Y	Polyp	Descending	FF	Dounce	TA	y	n	y	0	100	80	0	20	TA	n	y	25	40	20
A002-C-021	A002	Y	Polyp	Descending	FF	Dounce	TA	y	n	y	0	100	95	0	5	TA	n	y	5	40	1
A002-C-024	A002	Y	Unaffected	Descending	FF	Dounce															0
A002-C-025	A002	Y	Unaffected	Descending	FF	Dounce/S2	Normal	n	n	n	0	0	100	0	0	Normal					0
A002-C-106	A002	Y	Polyp	Transverse	FF	Dounce	TA	y	n	y	0	100	0	0	100	TA	n	y	90	20	80
A002-C-114	A002	Y	Polyp	Transverse	FF	Dounce	TA	y	n	y	0	100	50	0	50	TA			40	20	27
A002-C-116	A002	Y	Polyp	Transverse	FF	Dounce/S2	TA	y	n	y	0	100	50	0	50	TA			50	20	35
A002-C-121	A002	Y	Unaffected	Transverse	FF	Dounce/S2	Normal	n	n	n	0	0	100	0	0	Normal					0
A002-C-201	A002	Y	Polyp	Ascending	FF	Dounce	TA	y	n	y	0	100	25	0	75	TA			70	25	60
A002-C-202	A002	Y	Polyp	Ascending	OCT	Dounce	TA	y	n	y	0	100	0	0	100	TA			80	20	100
A002-C-203	A002	Y	Polyp	Ascending	FF	Dounce	TA	y	n	y	0	100	10	0	90	TA	n	y	85	20	75
A002-C-204	A002	Y	Polyp	Ascending	FF	Dounce	TA	y	n	y	0	100	50	0	50	TA			10	60	3
A002-C-205	A002	Y	Polyp	Ascending	FF	Dounce	TA	y	n	y	0	100	90	0	10	TA			15	40	7
A002-C-212	A002	Y	Unaffected	Ascending	FF	Dounce	Normal	n	n	n	0	0	100	0	0	Normal					0
A008-E-008	A008	Y	Polyp	Ascending	FF	Dounce
A008-E-015	A008	Y	Polyp	Descending	FF	Dounce
A010-E-018	A010	Y	Polyp	Ascending	FF	Dounce
A010-E-023	A010	Y	Polyp	Ascending	FF	Dounce
A014-C-001	A014	Y	Polyp	Descending	FF	Dounce	TA	y	n	y	0	100	5	0	95
A014-C-002	A014	Y	Polyp	Rectum	FF	Dounce	TA	y	n	y	0	100	10	0	90
A014-C-008	A014	Y	Polyp	Rectum	FF	Dounce	TA	y	n	y	0	100	0	0	100
A014-C-013	A014	Y	Polyp	Descending	FF	Dounce	TA	y	n	y	0	100	0	0	100
A014-C-040	A014	Y	Polyp	Descending	FF	Dounce	TA	y	n	y	0	100	0	0	100
A014-C-043	A014	Y	Polyp	Descending	FF	Dounce	TA	y	n	y	0	100	0	0	100
A014-C-052	A014	Y	Unaffected	Rectum	FF	Dounce	Normal	n	n	n	0	0	100	0	0
A014-C-054	A014	Y	Unaffected	Descending	FF	Dounce	Normal	n	n	n	0	0	100	0	0
A014-C-101	A014	Y	Polyp	Transverse	FF	Dounce	TA	y	n	y	0	100	90	0	10
A014-C-108	A014	Y	Polyp	Transverse	FF	Dounce	Normal	n	n	n	0	0	100	0	0
A014-C-111	A014	Y	Unaffected	Transverse	FF	Dounce
A014-C-114	A014	Y	Unaffected	Transverse	FF	Dounce	Normal	n	n	n	0	0	100	0	0
A014-C-201	A014	Y	Unaffected	Ascending	FF	Dounce
A015-C-001	A015	Y	Adenocarcinoma	Rectum	FF	Dounce	Normal	n	n	n	0	0	100	0	0
A015-C-002	A015	Y	Polyp	Descending	FF	Dounce	TA	y	n	y	0	100	20	0	80
A015-C-005	A015	Y	Polyp	Rectum	FF	Dounce
A015-C-006	A015	Y	Polyp	Rectum	FF	Dounce
A015-C-008	A015	Y	Unaffected	Rectum	FF	Dounce	Normal	n	n	n	0	0	100	0	0
A015-C-010	A015	Y	Unaffected	Descending	FF	Dounce
A015-C-102	A015	Y	Polyp	Transverse	FF	Dounce	TA	y	n	y	0	100	80	0	20
A015-C-104	A015	Y	Polyp	Transverse	FF	Dounce	TA	y	n	y	0	100	60	0	40
A015-C-106	A015	Y	Polyp	Transverse	FF	Dounce
A015-C-109	A015	Y	Unaffected	Transverse	FF	Dounce	TA	y	n	y	0	100	60	0	40
A015-C-202	A015	Y	Polyp	Ascending	FF	Dounce	TA	y	n	y	0	100	90	0	10
A015-C-203	A015	Y	Polyp	Ascending	FF	Dounce	TA	y	n	y	0	100	70	0	30
A015-C-204	A015	Y	Polyp	Ascending	FF	Dounce	TA	y	n	y	0	100	80	0	20
A015-C-206	A015	Y	Unaffected	Ascending	FF	Dounce	TA	y	n	y	0	100	70	0	30
A015-C-208	A015	Y	Unaffected	Ascending	FF	Dounce	TA	y	n	y	0	100	70	0	30
A018-E-013	A018	Y	Polyp	Ascending	FF	Dounce
A018-E-020	A018	Y	Polyp	Transverse	FF	Dounce
A022-E-002	A022	N	Polyp	Hepatic flexure	FF	Dounce
B001-A-301	B001	N	Normal	Sigmoid	FF	Dounce	Normal	n	n	n	0	0	100	0	0
B001-A-302	B001	N	Normal	Sigmoid	FF	Dounce
B001-A-401	B001	N	Normal	Transverse	FF	Dounce
B001-A-406	B001	N	Normal	Descending	FF	Dounce	Normal	n	n	n	0	0	100	0	0
B001-A-501	B001	N	Normal	Ascending	FF	Dounce	Normal	n	n	n	0	0	100	0	0
B004-A-004	B004	N	Normal	Sigmoid	FF	Dounce
B004-A-008	B004	N	Normal	Descending	FF	Dounce
B004-A-104	B004	N	Normal	Transverse	FF	Dounce
B004-A-204	B004	N	Normal	Ascending	FF	Dounce
F007	F	Y	Polyp	Ascending	FF	Dounce	TA	y	n	y	0	100	70	0	30	TA		y	50	20	40
F034	F	Y	Polyp	Transverse	FF	Dounce	TA	y	n	y	0	100	90	0	10	TA	y	n	50	15	40
F072B	F	Y	Polyp	Descending	FF	Dounce	TA	y	n	y	0	100	70	0	30	TA	y		5	15	5
F091	F	Y	Polyp	Rectum	FF	Dounce	TA	y	n	y	0	100	50	0	50	TA	n	y	15	45	10
CRC-1-8810	CRC1	N	Adenocarcinoma		FF	Dounce
CRC-2-15564	CRC2	N	Adenocarcinoma		FF	Dounce
CRC-3-11773	CRC3	N	Adenocarcinoma		FF	Dounce
CRC-4-8456	CRC4	N	Adenocarcinoma		FF	Dounce

## Sheet: TableS3
General Paper ID	Extended ATAC Paper ID (e.g. Extended Data Fig 1A)	Extended RNA Paper ID (e.g. Extended Data Fig 1B)	HTAN Biospecimen (https://data.humantumoratlas.org/)	GEO Title – ATAC	GEO Title – snRNA
A001-C-002	A001-C-002-D		HTA10_01_002	A001-C-002, Dounce, scATACseq
A001-C-007	A001-C-007-D	A001-C-007	HTA10_01_007	A001-C-007, Dounce, scATACseq	A001-C-007, snRNAseq
A001-C-014	A001-C-014-D	A001-C-014	HTA10_01_014	A001-C-014, Dounce, scATACseq	A001-C-014, snRNAseq
A001-C-023	A001-C-023-D-R1	A001-C-023	HTA10_01_023	A001-C-023, Replicate1, Dounce, scATACseq	A001-C-023, snRNAseq
A001-C-023	A001-C-023-D-R2		HTA10_01_023	A001-C-023, Replicate2, Dounce, scATACseq
A001-C-104	A001-C-104-D-R1	A001-C-104	HTA10_01_104	A001-C-104, Replicate1, Dounce, scATACseq	A001-C-104, snRNAseq
A001-C-104	A001-C-104-D-R2		HTA10_01_104	A001-C-104, Replicate2, Dounce, scATACseq
A001-C-108	A001-C-108-D	A001-C-108	HTA10_01_108	A001-C-108, Dounce, scATACseq	A001-C-108, snRNAseq
A001-C-119	A001-C-119-D	A001-C-119	HTA10_01_119	A001-C-119, Dounce, scATACseq	A001-C-119, snRNAseq
A001-C-123	A001-C-123-D		HTA10_01_123	A001-C-123, Dounce, scATACseq
A001-C-124	A001-C-124-D-R1		HTA10_01_124	A001-C-124, Replicate1, Dounce, scATACseq
A001-C-124	A001-C-124-D-R2	A001-C-124	HTA10_01_124	A001-C-124, Replicate2, Dounce, scATACseq	A001-C-124, snRNAseq
A001-C-202	A001-C-202-D	A001-C-202	HTA10_01_202	A001-C-202, Dounce, scATACseq	A001-C-202, snRNAseq
A001-C-203	A001-C-203-D	A001-C-203	HTA10_01_203	A001-C-203, Dounce, scATACseq	A001-C-203, snRNAseq
A001-C-207	A001-C-207-D	A001-C-207	HTA10_01_207	A001-C-207, Dounce, scATACseq	A001-C-207, snRNAseq
A001-C-218	A001-C-218-D		HTA10_01_218	A001-C-218, Dounce, scATACseq
A001-C-223	A001-C-223-D	A001-C-223	HTA10_01_223	A001-C-223, Dounce, scATACseq	A001-C-223, snRNAseq
A002-C-010	A002-C-010-D-R1	A002-C-010-R0	HTA10_02_010	A002-C-010, Replicate1, Dounce, scATACseq	A002-C-010, Replicate1, snRNAseq
A002-C-010	A002-C-010-D	A002-C-010	HTA10_02_010	A002-C-010, Replicate2, Dounce, scATACseq	A002-C-010, Replicate2, snRNAseq
A002-C-010	A002-C-010-S2		HTA10_02_010	A002-C-010, S2, scATACseq
A002-C-016	A002-C-016-D	A002-C-016	HTA10_02_016	A002-C-016, Dounce, scATACseq	A002-C-016, snRNAseq
A002-C-021	A002-C-021-D	A002-C-021	HTA10_02_021	A002-C-021, Dounce, scATACseq	A002-C-021, snRNAseq
A002-C-024	A002-C-024-D	A002-C-024	HTA10_02_024	A002-C-024, Dounce, scATACseq	A002-C-024, snRNAseq
A002-C-025	A002-C-025-D		HTA10_02_025	A002-C-025, Dounce, scATACseq
A002-C-025	A002-C-025-S2		HTA10_02_025	A002-C-025, S2, scATACseq
A002-C-106	A002-C-106-D	A002-C-106	HTA10_02_106	A002-C-106, Dounce, scATACseq	A002-C-106, snRNAseq
A002-C-114	A002-C-114-D	A002-C-114	HTA10_02_114	A002-C-114, Dounce, scATACseq	A002-C-114, snRNAseq
A002-C-116	A002-C-116-D	A002-C-116	HTA10_02_116	A002-C-116, Dounce, scATACseq	A002-C-116, snRNAseq
A002-C-116	A002-C-116-S2		HTA10_02_116	A002-C-116, S2, scATACseq
A002-C-121		A002-C-121	HTA10_02_121		A002-C-121, Replicate2, snRNAseq
A002-C-121	A002-C-121-D	A002-C-121-R0	HTA10_02_121	A002-C-121, Dounce, scATACseq	A002-C-121, Replicate1, snRNAseq
A002-C-121	A002-C-121-S2		HTA10_02_121	A002-C-121, S2, scATACseq
A002-C-201	A002-C-201-D	A002-C-201	HTA10_02_201	A002-C-201, Dounce, scATACseq	A002-C-201, snRNAseq
A002-C-202	A002-C-202-D-OCT		HTA10_02_202	A002-C-202, Dounce, scATACseq
A002-C-203	A002-C-203-D	A002-C-203	HTA10_02_203	A002-C-203, Dounce, scATACseq	A002-C-203, snRNAseq
A002-C-204	A002-C-204-D	A002-C-204	HTA10_02_204	A002-C-204, Dounce, scATACseq	A002-C-204, snRNAseq
A002-C-205	A002-C-205-D	A002-C-205	HTA10_02_205	A002-C-205, Dounce, scATACseq	A002-C-205, snRNAseq
A002-C-212	A002-C-212-D	A002-C-212	HTA10_02_212	A002-C-212, Dounce, scATACseq	A002-C-212, snRNAseq
A008-E-008	A008-E-008-D	A008-E-008	HTA10_08_008	A008-C-008, Dounce, scATACseq	A008-E-008, snRNAseq
A008-E-015	A008-E-015-D	A008-E-015	HTA10_08_015	A008-C-015, Dounce, scATACseq	A008-E-015, snRNAseq
A010-E-018	A010-E-018-D	A010-E-018	HTA10_10_018	A010-C-018, Dounce, scATACseq	A010-E-018, snRNAseq
A010-E-023	A010-E-023-D	A010-E-023	HTA10_10_023	A010-C-023, Dounce, scATACseq	A010-E-023, snRNAseq
A014-C-001	A014-C-001-D	A014-C-001	HTA10_03_001	A014-C-001, Dounce, scATACseq	A014-C-001, snRNAseq
A014-C-002	A014-C-002-D		HTA10_03_002	A014-C-002, Dounce, scATACseq
A014-C-008	A014-C-008-D	A014-C-008	HTA10_03_008	A014-C-008, Dounce, scATACseq	A014-C-008, snRNAseq
A014-C-013	A014-C-013-D		HTA10_03_013	A014-C-013, Dounce, scATACseq
A014-C-040	A014-C-040-D	A014-C-040	HTA10_03_040	A014-C-040, Dounce, scATACseq	A014-C-040, snRNAseq
A014-C-043	A014-C-043-D	A014-C-043	HTA10_03_043	A014-C-043, Dounce, scATACseq	A014-C-043, snRNAseq
A014-C-052	A014-C-052-D	A014-C-052	HTA10_03_052	A014-C-052, Dounce, scATACseq	A014-C-052, snRNAseq
A014-C-054	A014-C-054-D	A014-C-054	HTA10_03_054	A014-C-054, Dounce, scATACseq	A014-C-054, snRNAseq
A014-C-101	A014-C-101-D	A014-C-101	HTA10_03_101	A014-C-101, Dounce, scATACseq	A014-C-101, snRNAseq
A014-C-108	A014-C-108-D	A014-C-108	HTA10_03_108	A014-C-108, Dounce, scATACseq	A014-C-108, snRNAseq
A014-C-111	A014-C-111-D	A014-C-111	HTA10_03_111	A014-C-111, Dounce, scATACseq	A014-C-111, snRNAseq
A014-C-114	A014-C-114-D	A014-C-114	HTA10_03_114	A014-C-114, Dounce, scATACseq	A014-C-114, snRNAseq
A014-C-201	A014-C-201-D	A014-C-201	HTA10_03_201	A014-C-201, Dounce, scATACseq	A014-C-201, snRNAseq
A015-C-001	A015-C-001-D	A015-C-001	HTA10_04_001	A015-C-001, Dounce, scATACseq	A015-C-001, snRNAseq
A015-C-002	A015-C-002-D	A015-C-002	HTA10_04_002	A015-C-002, Dounce, scATACseq	A015-C-002, snRNAseq
A015-C-005	A015-C-005-D	A015-C-005	HTA10_04_005	A015-C-005, Dounce, scATACseq	A015-C-005, snRNAseq
A015-C-006	A015-C-006-D	A015-C-006	HTA10_04_006	A015-C-006, Dounce, scATACseq	A015-C-006, snRNAseq
A015-C-008	A015-C-008-D	A015-C-008	HTA10_04_008	A015-C-008, Dounce, scATACseq	A015-C-008, snRNAseq
A015-C-010	A015-C-010-D-R2	A015-C-010	HTA10_04_010	A015-C-010, Dounce, scATACseq	A015-C-010, snRNAseq
A015-C-102	A015-C-102-D		HTA10_04_102	A015-C-102, Dounce, scATACseq
A015-C-104	A015-C-104-D	A015-C-104	HTA10_04_104	A015-C-104, Dounce, scATACseq	A015-C-104, snRNAseq
A015-C-106	A015-C-106-D	A015-C-106	HTA10_04_106	A015-C-106, Dounce, scATACseq	A015-C-106, snRNAseq
A015-C-109	A015-C-109-D	A015-C-109	HTA10_04_109	A015-C-109, Dounce, scATACseq	A015-C-109, snRNAseq
A015-C-202	A015-C-202-D	A015-C-202	HTA10_04_202	A015-C-202, Dounce, scATACseq	A015-C-202, snRNAseq
A015-C-203	A015-C-203-D	A015-C-203	HTA10_04_203	A015-C-203, Dounce, scATACseq	A015-C-203, snRNAseq
A015-C-204	A015-C-204-D	A015-C-204	HTA10_04_204	A015-C-204, Dounce, scATACseq	A015-C-204, snRNAseq
A015-C-206	A015-C-206-D		HTA10_04_206	A015-C-206, Dounce, scATACseq
A015-C-208	A015-C-208-D	A015-C-208	HTA10_04_208	A015-C-208, Dounce, scATACseq	A015-C-208, snRNAseq
A018-E-013	A018-E-013-D	A018-E-013	HTA10_18_013	A018-C-013, Dounce, scATACseq	A018-E-013, snRNAseq
A018-E-020	A018-E-020-D	A018-E-020	HTA10_18_020	A018-C-020, Dounce, scATACseq	A018-E-020, snRNAseq
A022-E-002	A022-E-002-D	A022-E-002	HTA10_22_002	A022-C-002, Dounce, scATACseq	A022-E-002, snRNAseq
CRC-1-8810	CRC-1-8810-D	CRC1_8810	HTA10_09_111	CRC-1-8810, Dounce, scATACseq	CRC1_8810, snRNAseq
CRC-2-15564	CRC-2-15564-D	CRC2_15564	HTA10_11_112	CRC-2-15564, Dounce, scATACseq	CRC2_15564, snRNAseq
CRC-3-11773	CRC-3-11773-D	CRC3_11773	HTA10_12_113	CRC-3-11773, Dounce, scATACseq	CRC3_11773, snRNAseq
CRC-4-8456	CRC-4-8456-D		HTA10_13_114	CRC-4-8456, Dounce, scATACseq
F007	F007-D	F007	HTA10_05_007	F007, Dounce, scATACseq	F007, snRNAseq
F034	F034-D	F034	HTA10_05_034	F034, Dounce, scATACseq	F034, snRNAseq
F072B	F072B-D	F072B	HTA10_05_072	F072B, Dounce, scATACseq	F072B, snRNAseq
F091	F091-D	F091	HTA10_05_091	F091, Dounce, scATACseq	F091, snRNAseq
General Paper ID: Name of the sample as indicated in the paper
Extended ATAC Paper ID (e.g. Extended Data Fig 1A): Name of the sample with replicate ATAC experiments on the same sample listed seperately. Nuclei dissociation method is also indicated with -D or -S2.
Extended RNA Paper ID (e.g. Extended Data Fig 1B): Name of the sample with replicate RNA experiments on the same sample listed seperately. This is the same as the general ID in most cases.
HTAN Biospecimen: Name of the HTAN Biospecimen on the HTAN data portal (https://data.humantumoratlas.org/).
GEO Title – ATAC: Title of sample in GEO SuperSeries for this study (GSE201349)
GEO Title – RNA: Title of sample in GEO SuperSeries for this study (GSE201349)

## Sheet: TableS4
General Paper ID	Extended ATAC Paper ID (e.g. Extended Data Fig 1A)	HuBMAP ID - Sample (https://portal.hubmapconsortium.org/)	HuBMAP ID - Dataset (https://portal.hubmapconsortium.org/)	GEO Title – ATAC
B001-A-301	B001-A-301-D	HBM924.ZPQN.563	HBM865.WSGK.682	B001-A-301, Dounce, scATACseq
B001-A-302	B001-A-302-D	HBM578.GHNR.755	HBM747.VBFK.754	B001-A-302, Dounce, scATACseq
B001-A-401	B001-A-401-D	HBM488.XJKW.383	HBM398.THRG.589	B001-A-401, Dounce, scATACseq
B001-A-406	B001-A-406-D	HBM875.RVTT.868	HBM452.SKFP.725	B001-A-406, Dounce, scATACseq
B001-A-501	B001-A-501-D	HBM588.GSHN.453	HBM264.QCGR.632	B001-A-501, Dounce, scATACseq
B004-A-004	B004-A-004-D	HBM595.QBKS.265	HBM632.PMDT.978	B004-A-004, Replicate1, Dounce, scATACseq
B004-A-004	B004-A-004-D-R2	HBM595.QBKS.265	HBM849.QFWQ.926	B004-A-004, Replicate2, Dounce, scATACseq
B004-A-008	B004-A-008-D	HBM354.VCFV.796	HBM232.XPHF.775	B004-A-008, Dounce, scATACseq
B004-A-204	B004-A-204-D	HBM463.FBXN.343	HBM397.SHGQ.476	B004-A-204, Dounce, scATACseq
General Paper ID: Name of the sample as indicated in the paper
Extended ATAC Paper ID (e.g. Extended Data Fig 1A): Name of the sample with replicate ATAC experiments on the same sample listed seperately. Nuclei dissociation method is also indicated with -D or -S2.
HuBMAP ID - Sample: HuBMAP ID for the sample on the hubmap data portal (https://portal.hubmapconsortium.org/)
GEO Title – ATAC: Title of sample in GEO SuperSeries for this study (GSE201349)

## Sheet: TableS5
General Paper ID	Extended RNA Paper ID (e.g. Extended Data Fig 1B)	HuBMAP ID - Sample (https://portal.hubmapconsortium.org/)	GEO Title – RNA
B001-A-301	B001-A-301	HBM924.ZPQN.563	B001-A-301, snRNAseq
B001-A-401	B001-A-401	HBM488.XJKW.383	B001-A-401, snRNAseq
B001-A-406	B001-A-406	HBM875.RVTT.868	B001-A-406, snRNAseq
B001-A-501	B001-A-501	HBM588.GSHN.453	B001-A-501, snRNAseq
B004-A-004	B004-A-004	HBM595.QBKS.265	B004-A-004, snRNAseq
B004-A-008	B004-A-008	HBM354.VCFV.796	B004-A-008, snRNAseq
B004-A-104	B004-A-104	HBM936.THPV.749	B004-A-104, snRNAseq
B004-A-204	B004-A-204	HBM463.FBXN.343	B004-A-204, snRNAseq
General Paper ID: Name of the sample as indicated in the paper
Extended RNA Paper ID (e.g. Extended Data Fig 1B): Name of the sample with replicate RNA experiments on the same sample listed seperately. This is the same as the general ID in most cases.
HuBMAP ID - Sample: HuBMAP ID for the sample on the hubmap data portal (https://portal.hubmapconsortium.org/)
GEO Title – RNA: Title of sample in GEO SuperSeries for this study (GSE201349)
